# Supplementary material for: Regulation of brain endothelial cell physiology by the TAM receptor tyrosine kinase Mer
Source: Commun Biol. 2023 Sep 7;6:916. doi: 10.1038/s42003-023-05287-y (PMC10482977; doi:10.1038/s42003-023-05287-y)
Supplement: Supplementary file 3 — Supplementary Data 1 [file 42003_2023_5287_MOESM3_ESM.xlsx]

## Sheet: Fig. 1
Panel a
log converted total intensity
protein ID	WT	WT+G6	MerKO	MerKO+G6
Aapk1 S494	14.96	15.6703	14.6799	14.9247
Afap1 S665/S669	12.7054	13.2942	12.6396	12.48
Akt1s1 T247	18.7302	19.7046	18.4482	18.6454
Arfg1 S360	14.5206	14.9995	14.6405	14.4947
Cgnl1 S199/T205	13.8767	14.2561	13.6797	13.6336
Ctna2 T653/T657	14.2958	14.8329	14.4365	14.4108
Ctna2 T654/T658	14.2958	14.8329	14.4365	14.4108
If4b S422	14.4399	14.841	14.3571	14.0152
Kpcd2 S711	8.37938	9.60733	0	0
M3k3 S337/S340	15.3679	15.9151	15.2376	15.3698
M3k7 S412	12.6436	13.1709	12.8435	12.726
Erk2 T183/Y185	17.6867	18.5668	17.9543	18.0351
Erk1 T203/Y205	16.6323	17.604	16.8289	16.9573
Mrtfb S209	13.0495	13.6313	12.5277	12.87
Nos3 S1176	14.5964	15.3099	13.4877	13.748
Osb11 S179/S186	12.8368	13.4346	12.5534	12.7721
Pacn2 S399	12.2246	12.7895	12.4035	12.4268
Pkho2 S236	13.8601	14.3701	13.8647	14.0238
Plec S4392	14.1541	14.6859	13.8621	14.0148
Plec S4393	18.5464	19.1458	18.2899	18.3023
Plec S4392/S4398	13.7462	14.2135	13.7962	13.4561
Plec S4393/S4396	17.6462	18.0723	17.1891	17.2561
Ranb3 S58	16.7543	17.1862	16.8524	16.8517
Tbcd1 T590/S608	12.6653	13.1111	12.6961	12.7855
Ubr4 S619	11.6861	12.1319	11.8376	11.8158
Zmym4 S121	13.0984	13.8888	13.429	13.3923

## Sheet: Fig. 2
Panel a															Panel b					Panel c
log converted FPKM
Annotation	WT_unstim_1	WT_unstim_2	WT_unstim_3	WT_UNC_1	WT_UNC_2	WT_UNC_3	KO_unstim_1	KO_unstim_2	KO_unstim_3	KO_UNC_1	KO_UNC_2	KO_UNC_3			Pathway	nr of genes				Igfbp3	WT			Mertk-/-
Adamts1	4.38239	5.19054	4.1278	3.07519	3.66403	3.23986	3.21552	3.393	3.34355	3.93083	3.75628	3.93461			angiogenesis	-11				-	1	1	1	0.109	0.218582	0.202329
Adamts9	3.39616	4.27493	3.21272	2.09795	2.64777	1.94935	2.01221	2.60241	2.31904	2.02715	2.41143	1.95717			regulation of multicellular organismal process	-43				UNC 2025	0.206	0.231149	0.218341	0.054	0.0843806	0.0815138
Add2	0.231432	0.119024	0.164786	0.0186342	0.0440443	0.0186342	0.0731347	0.0370307	0.0186342	0.0200577	0	0.0496308			vasculature development	-16
Camk2a	0.403813	0.506907	0.448901	0.151859	0.16092	0.125651	0.112367	0.0717627	0.0690147	0.0621217	0.0745054	0.051024			cardiovascular system development	-17
Ccbe1	1.26544	0.528071	0.942608	0.352759	0.221568	0.335712	0.638769	0.255803	0.367371	0.285698	0.14274	0.257011			blood vessel development	-16				Dll4	WT			Mertk-/-
Cxcl5	0.906121	0.974529	0.760434	0.418999	0.348232	0.420078	0.301002	0.391768	0.202888	0.536053	0.395063	0.381837			blood vessel morphogenesis	-14				-	1	1	1	0.223	0.217234	0.320475
Dll4	5.88633	5.64849	5.13652	2.86592	2.79743	2.32855	3.68459	3.74255	3.73628	2.86076	2.82293	2.67649			T-cell mediated cytotoxicity	-4				UNC 2025	0.125	0.107893	0.109792	0.101	0.0861694	0.103858
Efna1	4.76362	5.46267	4.54102	3.79815	3.89375	3.4648	3.32539	4.18444	3.62375	3.50398	3.85549	3.68167
Efnb2	5.2607	5.20996	4.81332	3.84479	3.69499	3.90082	4.33027	3.86404	4.12226	3.93376	3.44347	3.91351
Ephb1	0.389567	0.559737	0.261832	0.0257376	0.0758749	0.0524159	0	0.0129262	0	0	0.0229004	0.0356239								Meox2	WT			Mertk-/-
Igfbp3	7.80144	8.83811	7.33385	5.37514	5.98507	4.75793	5.03743	6.39746	5.24119	4.1297	5.46702	4.05927								-	1	1	1	0.143	0.171271	0.193548
Itgb4	2.04963	1.68032	1.0697	1.31325	0.929791	0.682573	1.02432	0.833497	0.78073	1.12565	0.719841	0.892974								UNC 2025	0.205	0.19268	0.302945	0.063	0.0711326	0.0448808
Nos3	5.20657	5.27571	4.78926	3.99023	3.73107	3.61789	3.83289	3.81629	3.76373	3.73541	3.69209	3.36331
Nrarp	4.85773	5.24134	4.6701	3.86324	3.63215	3.639	3.06108	3.42089	3.28274	3.68224	3.50208	3.50462
Plat	5.21673	5.42965	5.17285	3.12565	3.25927	3.26018	3.84429	3.71545	4.09795	3.24565	3.2756	3.35262								Sema3g	WT			Mertk-/-
Sema3g	4.75382	5.38778	4.48156	2.7536	2.79369	2.64039	2.49876	3.29013	2.6951	2.54745	2.618	2.50513								-	1	1	1	0.145	0.170418	0.208466
Sema6d	3.03087	3.54288	3.00684	2.00288	1.88557	2.01185	1.82375	2.10299	2.26514	1.85718	1.82701	2.11503								UNC 2025	0.226	0.143891	0.205291	0.152	0.0860129	0.126984
Stc1	1.35219	1.84077	1.31962	0.426533	0.43082	0.414677	0.585924	0.77484	0.648926	0.495695	0.482332	0.529071
Unc5b	4.32524	4.52888	4.19432	3.09592	2.74932	3.06987	3.47158	2.93017	3.23894	3.31846	2.74244	3.25972
Apoe	7.60041	7.90403	6.97627	8.46152	7.75129	7.41282	6.08451	6.4072	5.81744	7.29068	6.96084	7.10872								Nos3	WT				Mertk-/-
Cenpe	3.13865	2.96883	2.93866	2.42573	2.06901	2.13093	2.36569	1.83188	1.96458	2.09187	1.71326	1.96088								-	1	1	1	1	0.489	0.462	0.351	0.219
Creb3l1	1.24975	1.36569	0.767231	0.948601	0.998557	1.00648	0.647084	0.503858	0.432959	0.558757	0.530071	0.659011								UNC 2025	0.435	0.312	0.545	0.384	0.286	0.314	0.296	0.234
Ednrb	0.204141	0.520045	0.136191	0.104337	0.0356239	0.015783	0.015783	0.045443	0.0299829	0	0.0398403	0.041243
Frmd5	0.387363	0.77989	0.275007	0.681674	0.839153	0.293959	0.126973	0.0854247	0.0976108	0.151859	0.145351	0.102994
Ldb2	2.83915	3.44374	2.23389	2.48362	2.28983	1.82863	1.62621	1.95233	1.49774	2.09592	1.73898	1.53705								Adamts1	WT				Mertk-/-
Meox2	0.23634	0.263034	0.201634	0.077243	0.0299829	0.10165	0.0257376	0.0524159	0.051024	0.0285692	0.0881416	0.0229004								-	1	1	1	1	0.452	0.343	0.087	0.199
Mertk	5.80413	5.58586	5.69558	5.11333	4.88811	5.03984	3.72748	3.46584	3.53493	3.4551	3.08151	3.03668								UNC 2025	0.473	0.336	0.25	0.366	0.532	0.353	0.142	0.235
Nav3	0.227741	0.248535	0.212881	0.0922074	0.108357	0.115033	0.0468403	0.0551957	0.119024	0.0342157	0.0482362	0.123004
Pde3b	0.958286	1.14926	0.876566	1.00576	0.920674	0.703101	0.697774	0.533065	0.471968	0.620117	0.537048	0.434028
Vav3	1.13356	1.1003	1.08338	0.794104	0.916859	0.737254	0.407081	0.483364	0.304511	0.418999	0.549916	0.464668
symbol	WT_unstim_1	WT_unstim_2	WT_unstim_3	WT_UNC_1	WT_UNC_2	WT_UNC_3	KO_unstim_1	KO_unstim_2	KO_unstim_3	KO_UNC_1	KO_UNC_2	KO_UNC_3
C3	0.181421	0.126973	0.0607392	1.9631	1.07656	0.549916	1.02503	0.644318	0.543001	1.98878	1.301	0.953079
Cd274	2.54696	2.40708	2.53779	3.94355	3.45562	4.06281	3.14503	2.67649	2.9771	3.70244	3.01132	3.71105
Ccl2	7.51873	6.63045	7.49059	8.95287	7.68389	8.98002	8.68123	7.83575	8.63638	9.00854	8.17839	8.82416
Cited2	4.62123	4.19061	4.73498	5.59959	5.44281	5.58238	6.00677	5.44761	5.52873	6.08204	5.67838	5.71116
Dcn	1.06419	1.23143	1.13488	2.98003	1.63506	0.920674	2.13027	2.15995	2.33142	2.65901	1.98732	2.64316
Eppk1	0.210389	0.0482362	0.104337	0.269033	0.347099	0.265437	0.446786	0.517024	0.412511	0.350497	0.422233	0.289244
Rnd3	4.72454	4.67723	5.01208	5.86649	5.85105	5.71183	5.85937	5.92289	5.76713	5.91753	6.05015	5.88535
Tnf	0.221568	0.233888	0.186501	0.692427	0.554834	0.46048	0.711935	0.807355	0.652601	0.686164	0.947105	0.88049
Adtrp	0.0229004	0	0.125651	0.297485	0.1137	0.168642	0.37629	0.255803	0.163499	0.446786	0.24245	0.447844
Angpt2	9.02341	8.70593	8.95978	9.85184	9.44409	9.46736	9.96208	9.88142	10.0013	10.0097	9.7817	9.89849
Esm1	4.69176	4.11828	4.49908	4.75628	3.6597	4.51784	7.10463	5.34891	6.55897	6.97378	4.9148	6.26439
F3	2.21257	1.74717	2.6774	2.60621	2.10232	2.89511	4.50526	2.88264	4.03422	4.38543	2.71414	4.36057
Hdac9	1.54449	1.17824	1.29631	1.852	1.48078	1.60122	2.47508	1.8168	1.98477	2.48671	1.8536	2.06074
Il23a	0.589763	0.500802	0.573375	1.05381	1.19787	0.530071	2.18713	1.85917	1.65627	2.18047	2.03527	1.69866
Lhx6	3.14649	3.02148	2.89025	3.51816	3.70697	3.02219	4.74792	4.43002	4.07451	4.65186	4.53941	3.93159
Lif	0.725087	1.13225	0.671746	0.866315	0.816395	0.934328	1.41522	1.16993	1.5145	1.48233	1.21039	1.52155
Pak7	0	0.0285692	0	0	0	0	0.169925	0.112367	0.177599	0.183963	0.189034	0.164786

## Sheet: Fig. 3
Panel f
Mander's M1
-Gas6	+Gas6
0.6515	0.2095
0.725	0.336857
0.7524	0.3224

## Sheet: Fig. 4
Panel b			Panel c				Panel e				Panel f
scratch assay			scratch assay				transwell migration
WT	Mertk-/-		unstim	Gas6	Gas6+UNC		unstim	Gas6	Gas6+UNC		junctions			segments
66.6603	1.73058		19.0226	35.7881	-2.77199		0.189	0.3331	0.065		Gas6	Gas6+UNC		Gas6	Gas6+UNC
51.2939	10.6951		19.2284	29.8453	6.90354		0.1827	0.3255	0.0752		103.5	69.5		114.5	66
38.0234	32.1704		21.6403	31.968	4.59302		0.2173	0.3396	0.1095		120.25	60		134.25	56.75
30.3981	11.2344		17.2168	21.5787	6.46074						102.667	73.3333		110.667	69.6667
51.8424	11.4864
36.9004	7.90167
											meshes			total segment length
											Gas6	Gas6+UNC		Gas6	Gas6+UNC
											22	8		7748.25	4745.75
											23	6.75		9180.5	4576.75
											17.6667	7.33333		7990	5663

## Sheet: Fig. 5
Panel b					Panel d					Panel e												Panel g
gender	mouse nr	treatment	lesion volume (mm3)		gender	mouse nr	treatment	lesion volume (mm3)			oil					tmx						oil	tmx
F	5751	oil	7.5522		F	5747	oil	1.03405		fibrinogen	148745404	335704823	211741040	311901445	348453576	64995948	195912159	169616180	141721983	224275653		13.5206	13.4096
F	5752	oil	1.83384		F	5748	oil	0.90593														10.4211	13.2841
F	5753	oil	4.32924		F	5749	oil	0.859953			oil					tmx						9.77817	15.1088
M	5757	oil	5.98836		F	5750	oil	0.77698		prothrombin	36563001	35918097	29353250	36899212	42924321	23172623	27357939	22531079	26975618	35789022		10.0484	15.3605
M	5758	oil	2.9856		M	5741	oil	0.597192		plasminogen	83996671	53987446	58653665	68503454	78787943	37562479	52880141	45293490	53476102	59179278		9.66566	14.443
M	5759	oil	2.8788		M	5742	oil	0.891835														9.88049	14.125
F	5760	tmx	0.951		F	5743	tmx	0.406033
F	5761	tmx	1.34208		F	5744	tmx	0.373042		Panel f
M	5754	tmx	2.73036		F	5745	tmx	0.456237
M	5755	tmx	2.78004		F	5746	tmx	0.334966			oil					tmx
M	5756	tmx	1.44084		M	5739	tmx	0.450123		A2M	10488972	11710913	7727591	10857441	6370650	5702189	5331201	4758512	6437184	6295776
					M	5740	tmx	0.670547
											oil					tmx
										FXIII	363477	294214	261558	261625	359716	340039	460245	378054	476128	457347

## Sheet: Suppl fig. 1
Panel b						Panel c					Panel f
Mertk	Axl	Tyro3	Gas6	ProS		Mer		Axl			Flt3	Mertk
54.875	19.767	1.272	65.121	56.73		WT	Mertk-/-	WT	Axl-/-		0.575	54.875
47.03	33.34	1.252	41.789	60.946		11.92	1.44	0.22	0.13		0.813	47.03
50.825	35.27	1.531	54.79	55.532		13.83	2.76	0.5	0.21		0.449	50.825
						11.72	1.41	0.62	0.33

## Sheet: Suppl fig. 2
Panel b							Panel c							Panel d							Panel f
log converted total intensity							log converted total intensity							log converted total intensity
Protein ID	WT	WT+G6	MerKO	MerKO+G6			Protein ID	WT	WT+G6	MerKO	MerKO+G6			Protein ID	WT	WT+G6	MerKO	MerKO+G6			Dll4				Adamts1				Nos3
Csrp1 S192	17.7024	17.2529	17.62	18.455			Abcf1 S103/S107	15.9305	15.6934	15.2607	15.1244			Afad S1211	13.6312	13.7929	15.037	15.3392			-	Miransertib	UNC 2025		-	Miransertib	UNC 2025		-	Miransertib	UNC 2025
Ctnd1 S352	14.1197	13.3233	14.1581	13.9616			Ablm1 S738	17.6385	17.6791	16.7572	16.896			Akts1 S204/S212	14.6873	14.7988	16.2207	16.5009			1	0.541	0.16		1	0.364	0.473		1	0.444	0.435
Cybc1 S171/S178	10.388	9.03617	10.7846	10.8933			Aka12 S1645	17.0966	17.1694	16.3695	16.6784			Anchr S280	11.823	11.8823	12.3066	12.3446			1	0.682	0.076		1	0.318	0.336		1	0.613	0.312
Pdli1 S144	12.7686	11.8603	12.8293	12.5546			Aka12 S234	16.3354	16.3853	15.7508	15.8999			Arfg S362	13.1043	13.0377	13.493	13.5386			1	0.433	0.125		1	0.182	0.325		1	0.431
							Aka12 S584	20.3453	20.2169	19.4231	19.5192			Arhg2 S122	15.119	15.2124	15.5263	15.6596			1	0.492							1	0.69	0.665
							Aka12 S598	16.4401	16.2944	15.7161	15.9127			Arhg2 T121	14.2025	14.2057	14.7085	14.6015			1	0.431	0.066						1	0.462	0.41
							Aka12 S774	14.1791	14.1253	13.5736	13.2412			Arhg7 S673	18.9779	18.8667	19.3841	19.3853
							Aka12 T583	16.8555	16.7867	16.1482	16.1567			Bag3 S270	16.7172	16.7026	17.2278	17.0196
							Cavn2 S287/S293	15.886	15.8968	14.6058	14.5517			Bi2l1 S421	16.9044	16.9699	17.4572	17.528
							Cavn2 S293	15.4569	15.3724	14.9467	14.8879			Cavn1 S302	18.2425	18.3342	18.8198	18.7321
							Cdk2 T14/Y15	17.7292	17.6768	17.2035	17.171			Cd2ap T549	16.3433	16.3229	17.1768	17.1123
							Cdk2 Y15	16.7671	16.7496	16.0028	15.7131			Cr1l S477	14.4865	14.4938	15.0997	15.1623
							Ehd2 S438	18.829	18.752	18.2958	18.3146			Crk S41	12.2441	12.2408	12.7597	13.0312
							Ehd2 S468	16.5816	16.444	15.7874	15.7903			Dc1l1 S618	13.6243	13.7748	14.1858	14.1707
							Hmga1 S102/S99	21.489	21.3571	20.0524	20.5626			Dc1l1 T513/S516	15.9981	15.9192	16.4117	16.3935
							Hmga2 S100/S104	15.4833	15.6023	13.9547	13.8924			Dc1l1 T513/T512	16.0318	16.0384	16.6935	16.5662
							Hmga2 S101	15.4113	15.3215	13.9487	13.7049			Dnjc5 S10	14.0219	14.1097	14.4495	14.6372
							Hmga2 S101/S104	15.7362	15.7675	14.213	13.6682			Dnjc5 Y17	13.1932	13.1149	13.6628	13.6677
							Hmga2 S104	14.5193	14.4482	13.3355	13.285			Eif3b S120/S123	18.2563	18.2767	18.9281	18.9313
							Hmga2 S44	15.4499	15.4016	13.7493	13.7847			Epha2 S902	14.4521	14.3761	14.9428	14.7081
							Hs12b S25/S29	21.5051	21.5334	20.2949	20.2849			Fil1l S1047	17.511	17.3719	18.1612	18.2039
							Hs12b S44	15.5589	15.5578	14.6481	14.5344			Fil1l S1047/S1050	12.3069	12.0771	13.2953	13.3716
							Hs12b T42/S46	19.7853	19.7979	18.1979	18.2128			Fil1l S789	18.5677	18.5025	19.2686	19.2666
							If2p S215	18.3532	18.2751	17.9016	17.943			Fil1l T984	16.503	16.5411	16.9739	17.0025
							Kpcl S675	13.8652	13.7031	13.145	13.4986			Fil1l T992	18.0691	18.0727	18.8488	18.8621
							Map1b S1391/S1395	17.0172	17.0754	16.5904	16.6863			Flna S1734	12.9887	13.1474	13.6199	13.6639
							Map1b S1497	15.208	15.3581	14.6707	14.9473			Flna S2152	17.9487	17.9132	18.5743	18.6672
							Pde8a S452	15.0141	14.8378	14.5608	14.4626			Flna S2327	16.263	16.2555	16.7337	16.6988
							Rb6I2 S15/S21	15.9463	15.8408	15.0912	15.366			Flna T1747	13.8787	13.9149	14.597	14.4492
							Rl22l S118	15.6462	15.6778	15.0391	15.174			Flna T1750	14.7383	14.9664	15.4307	15.4585
							Sept4 S325	14.6012	14.6868	13.8184	14.0381			Flnb S518	10.8057	11.0014	11.4205	11.464
							Sh3k1 S274	15.0545	14.9882	14.0677	14.2917			Flnb S519	14.9237	14.9338	15.3161	15.3838
							Synpo S134	20.6595	20.5103	19.5504	19.5317			Flnb S789	14.844	15.0411	16.0585	15.9842
							Synpo S672	18.8762	18.7612	18.1245	18.1019			Fosl2 S19	13.6509	13.8858	15.0144	15.4302
							Synpo S672/S689	17.1171	17.3806	16.0636	15.9403			Gab2 S402	16.6705	16.7247	17.1416	17.0997
							Synpo S833/S839	16.8195	16.8264	16.174	16.2881			Gors1 S365/S376	11.9944	11.8876	12.5889	12.3832
							Synpo T133	16.6228	16.6691	15.6948	15.7107			Hid1 S655	15.6484	15.7864	16.2029	16.2846
							Synpo T69	17.343	17.3821	15.897	15.9329			Hspb1 S15	17.3225	17.2201	18.4613	18.3961
							Tcof1 S1303	17.8109	17.7496	16.9062	17.0464			Hspb1 S86	22.0418	22.0183	23.2474	23.1139
							Vime S459	19.09	19.0982	18.3698	18.1385			Jund S73	16.1881	16.1672	16.7411	16.6527
							Vime S55	17.9252	18.0254	17.1196	17.1197			Kap2 S96	16.2192	16.4133	16.8257	16.9409
							Vime S56	18.2952	18.3396	17.6296	17.4754			Klc4 Y593	13.1989	13.2949	13.7295	13.6107
														Larp1 S743	15.7112	15.8851	16.2626	16.2614
														Lmna S404/S407	15.3054	15.5033	15.8072	15.8088
														Lmna S406	17.5852	17.8212	18.2559	18.2715
														Lmnb1 T21	16.8635	16.9623	17.4334	17.2859
														Map1a S1634/S1648	14.2587	14.405	15.1017	14.6844
														Map1a T1636	14.1842	14.3906	14.7421	14.7663
														Mecp2 S80	15.9624	16.0078	16.4467	16.3338
														Mprip S219/S225	12.5824	12.2961	12.983	12.7785
														Mprip S289/S292	16.0407	16.0407	16.6953	16.5973
														Mprip S289/S294	13.3059	13.0191	13.9316	13.5475
														Mrckb S972	13.9327	13.9007	14.4449	14.5256
														Myct1 S66	15.7294	15.7715	16.7071	16.5476
														Myof S174	18.7577	18.7646	19.6669	19.5701
														Mypt1 S445	13.5331	13.6496	14.8124	15.0725
														Mypt1 S454	14.9287	15.0749	15.5222	15.4118
														Mypt1 T443	13.3941	13.3585	14.2245	14.4724
														Nhrf1 S283	15.2524	15.3135	15.8239	15.8588
														Nhrf1 S285	16.874	16.9167	17.4973	17.5249
														Nhrf1 S286	15.7471	15.7734	16.3724	16.4098
														Nhrf1 T288/S283	15.2803	15.3327	15.7863	15.5814
														Niba1 S601	15.6849	15.7544	16.7839	16.8702
														Nufp2 S213	16.8245	16.8488	17.2151	17.25
														Pak2 S55	15.1433	15.142	15.8751	15.8165
														Palld S1141/S1146	15.2239	15.3081	15.8639	15.8993
														Palld S1146	17.0324	16.9272	17.4959	17.5377
														Paxi S250	17.2882	17.3045	17.7691	17.7794
														Paxi S258/S261	15.2303	15.2053	15.6811	16.0125
														Paxi Y118	16.7523	16.796	17.1789	17.1457
														Pbir1 S34	13.6169	13.5807	14.0199	14.0089
														Pdli7 T215/S217	15.2946	15.4919	15.8144	15.7725
														Peak1 T1154	17.3232	17.1429	17.7223	17.6265
														Pgrc1 S181	20.0565	20.0624	20.5707	20.5551
														Phlb1 S463	14.5655	14.7184	15.0442	15.1717
														Ppr18 T198	15.086	15.2214	15.6704	15.5122
														Pyrg1 S571	13.8869	13.7974	14.4626	14.1849
														Pyrg1 S571/S575	14.0589	14.0033	14.68	14.4765
														Rain S286	17.4195	17.3571	18.004	18.0427
														Rhg12 T227/S238	14.383	14.3032	14.8128	14.7623
														S12a4 Y966	13.8053	13.856	14.4748	14.6539
														Sh3b4 S243	14.1603	14.3304	14.7069	14.7738
														Sl9a1 S707	11.9858	11.7326	12.9778	12.8803
														Smtn S798	15.8154	15.9508	16.3084	16.2458
														Srbs1 S1200	15.9006	15.7777	16.4494	16.4315
														Srbs1 S1201	14.582	14.4562	15.1729	15.2362
														Srbs1 S185	13.5854	13.9154	14.4092	14.2781
														Srbs1 S58/S62	15.0009	15.135	16.1	16.1395
														Srbs1 T184	13.9091	14.0438	14.9534	15.1364
														Srbs2 S1095	15.0222	14.947	15.5125	15.6084
														Srbs2 S1096	13.4751	13.4015	13.933	13.8809
														Srbs2 S1097	12.9067	12.7616	13.4173	13.4307
														Srbs2 S1098	15.0222	14.947	15.5125	15.6084
														Srbs2 S27	16.5665	16.5343	16.9745	16.9875
														Svil S1181	13.2819	13.4407	13.8284	13.9078
														Svil T811	12.9172	12.9944	14.0067	14.0652
														Svil Y809	11.3652	11.5483	12.4305	12.6874
														Synpo2 S895	13.2677	13.0921	13.7541	13.6634
														Tb182 S1463	13.6833	13.7534	14.3648	14.2229
														Tb182 S976	15.9015	16.0818	16.3924	16.475
														Tb182 T533	17.8523	17.837	18.3786	18.386
														Tgfi1 S186	15.6204	15.6502	16.0314	16.0575
														Tgfi1 S186/S194	18.2351	18.3809	19.0691	19.0425
														Tgfi1 S194	18.427	18.3894	18.987	19.0141
														Tgfi1 S403	15.4792	15.612	16.2571	16.2951
														Tgfi1 T186/S200	13.8698	14.1324	14.4544	14.5366
														Tgfi1 T188/S194	15.2659	15.5047	16.0024	16.027
														Tln1 S1328	15.116	15.1486	15.9595	16.0758
														Tln1 S2040	17.154	17.2588	17.7596	17.9073
														Tln1 S729	15.4397	15.5396	16.0038	15.9372
														Tln1 S979	14.9753	14.8595	15.5082	15.4183
														Tm230 S24	13.3868	13.6909	14.0919	14.2787
														Vinc S787	17.241	17.2104	18.032	17.9405
														Wwc2 T999	15.097	15.0929	15.808	15.8948
														Xirp1 S295	13.828	14.008	14.9055	15.1493
														Ybox1 S311	15.1603	15.2453	15.6804	15.5204
														Zn521 S605/S608	12.444	12.292	13.7842	13.789
														Zo2 S239	17.7961	17.9357	18.2269	18.2959

## Sheet: Suppl fig. 3
Panel b					Panel c
vessel density (%)					average vessel length (mm)
pfctx		ssctx			pfctx		ssctx
WT	Mertk-/-	WT	Mertk-/-		WT	Mertk-/-	WT	Mertk-/-
23.7507	24.3861	23.9167	26.0159		0.055645	0.0649191	0.0600136	0.069273
25.2366	23.5157	25.6721	25.3929		0.0614916	0.0579618	0.0632851	0.0647808
25.4414	23.6045	27.1831	25.4744		0.0650946	0.0577497	0.0701855	0.062876
24.9335	24.7317	25.4137	23.6578		0.0585241	0.0547439	0.0534822	0.0570889
Panel d					Panel e
branching index (junctions/mm2)					mean lacunarity
pfctx		ssctx			pfctx		ssctx
WT	Mertk-/-	WT	Mertk-/-		WT	Mertk-/-	WT	Mertk-/-
84.9946	102.163	91.9978	133.632		0.293654	0.28181	0.303566	0.270411
103.094	91.3475	111.878	122.342		0.270302	0.298076	0.285571	0.278006
101.991	82.1433	132.587	122.66		0.266727	0.298113	0.254805	0.282641
87.3776	91.1887	94.0235	100.76		0.275233	0.281172	0.278618	0.312597

## Sheet: Suppl fig. 4
Panel a								Panel b									Panel c
	WT			Mertk-/-					WT			Mertk-/-						WT						Mertk-/-
Igfbp3	222.084	456.652	160.328	31.841	83.3	36.823		Angpt2	519.375	416.585	496.922	996.435	942.2	1023.9					-			+			-			+
Apoe	193.067	238.524	124.912	66.861	83.871	55.393		Ccl2	182.385	98.075	178.842	409.499	227.452	396.933			Mertk	54.875	47.03	50.825	33.615	28.612	31.896	12.246	10.049	10.591	9.967	7.465	7.206
Dll4	58.151	49.161	34.176	11.858	12.385	12.327		Rnd3	25.438	24.585	31.269	57.056	59.669	53.46			Gchfr	0.669	0.751	0.353	0.892	0.321	0.344	2.864	2.54	1.266	2.677	2.081	1.048
Mertk	54.875	47.03	50.825	12.246	10.049	10.591		Esm1	24.844	16.367	21.613	136.628	39.755	93.286			Exd1	0.352	0.285	0.521	0.548	0.368	0.371	1.102	0.89	1.037	1.113	0.973	1.107
Efnb2	37.338	36.013	27.116	19.116	13.561	16.415		Cited2	23.611	17.26	25.63	63.301	42.641	45.165			Itpka	0	0	0	0	0	0	0	0	0	0.026	0.041	0
Plat	36.187	42.101	35.073	13.363	12.136	16.124		Lhx6	7.855	7.12	6.414	25.87	20.556	15.848			Tyro3	1.272	1.252	1.531	1.036	1.148	1.31	1.491	1.458	1.594	1.497	1.048	1.484
Nos3	35.926	37.739	26.651	13.25	13.087	12.583		Cd247	4.844	4.304	4.807	7.846	5.393	6.874			Pla2g4b	0.336	0.619	0.451	0.422	0.345	0.466	0.017	0.025	0.057	0.027	0.029	0.045
Nrarp	27.995	36.827	24.459	7.346	9.71	8.732		F3	3.635	2.357	5.397	21.71	6.375	15.384			Pla2g4e	0	0	0	0	0	0	0.01	0	0.009	0	0	0
Efna1	26.164	43.099	22.28	9.024	17.182	11.327		Hdac9	1.917	1.263	1.456	4.56	2.523	2.958			Duox2	0.007	0	0	0	0.01	0.008	0	0.008	0	0	0.014	0.007
Sema3g	25.98	40.868	21.34	4.652	8.782	5.476		Dcn	1.091	1.348	1.196	3.378	3.469	4.033			Duoxa2	0	0	0	0	0	0	0.027	0	0	0	0	0
Adamts1	19.856	35.518	16.482	8.289	9.505	9.151		Lif	0.653	1.192	0.593	1.667	1.25	1.857			Gatm	1.552	2.855	1.67	1.588	1.663	1.337	4.952	5.405	4.786	5.005	5.125	3.673
Unc5b	19.046	22.085	17.307	10.093	6.622	8.441		Il23a	0.505	0.415	0.488	3.554	2.628	2.152
Adamts9	9.528	18.359	8.271	3.034	5.073	3.99		Tnf	0.166	0.176	0.138	0.638	0.75	0.572
Cenpe	7.807	6.829	6.667	4.154	2.56	2.903		Eppk1	0.157	0.034	0.075	0.363	0.431	0.331
Sema6d	7.173	10.655	7.038	2.54	3.296	3.807		C3	0.134	0.092	0.043	1.035	0.563	0.457
Ldb2	6.156	9.881	3.704	2.087	2.87	1.824		Adtrp	0.016	0	0.091	0.298	0.194	0.12
Itgb4	3.14	2.205	1.099	1.034	0.782	0.718		Pak7	0	0.02	0	0.125	0.081	0.131
Stc1	1.553	2.582	1.496	0.501	0.711	0.568
Ccbe1	1.404	0.442	0.922	0.557	0.194	0.29
Creb3l1	1.378	1.577	0.702	0.566	0.418	0.35
Vav3	1.194	1.144	1.119	0.326	0.398	0.235
Pde3b	0.943	1.218	0.836	0.622	0.447	0.387
Cxcl5	0.874	0.965	0.694	0.232	0.312	0.151
Camk2a	0.323	0.421	0.365	0.081	0.051	0.049
Ephb1	0.31	0.474	0.199	0	0.009	0
Frmd5	0.308	0.717	0.21	0.092	0.061	0.07
Meox2	0.178	0.2	0.15	0.018	0.037	0.036
Add2	0.174	0.086	0.121	0.052	0.026	0.013
Nav3	0.171	0.188	0.159	0.033	0.039	0.086
Ednrb	0.152	0.434	0.099	0.011	0.032	0.021

## Sheet: Suppl fig. 5
Panel a									Panel b
log converted total intensity										fold enrichment
Protein ID	WT1	WT2	WT3	KO1	KO2	KO3			intermediate filament organization	-10.94
Ada15	15.4961	15.0487	15.828	13.6535	14.0773	14.9421			regeneration	-8.56
Aka12	26.0025	25.6438	26.2213	24.4851	24.2299	25.18			intermediate filament cytoskeleton organization	-7.57
Anxa1	24.0652	24.171	24.4891	23.3711	23.3311	23.7344			intermediate filament-based process	-7.57
Apoe	19.8455	19.2048	19.8117	17.7405	18.0596	19.0874			cell adhesion	-3.14
Bcr	14.9467	15.0764	15.0977	14.7047	14.7426	14.8646			biological adhesion	-3.09
Ceip2	16.2319	15.8219	16.2773	13.9894	14.8584	15.5489			animal organ morphogenesis	-2.75
Dab2	20.2279	19.9025	20.3579	18.5837	19.0269	19.7359			tissue development	-2.1
Dysf	20.6684	20.7447	21.0629	19.2764	19.6839	20.2776			animal organ development	-1.81
Epipl	22.5399	22.6536	22.8868	21.0992	21.6048	22.2329			system development	-1.65
Fhod1	17.0422	17.0706	17.4187	16.1557	16.4053	16.8238
Kpym	28.4656	28.5255	28.6869	27.3314	27.7747	28.1071
Lgmn	20.486	20.3032	20.6676	19.0253	19.5261	20.1497
Mk14	17.6645	17.4988	17.9108	16.7687	16.8252	17.4195
Muc18	24.568	24.6387	24.7504	23.5866	23.6953	24.3066
Nos3	21.2437	20.7771	21.4461	19.2433	19.4908	20.3416
Notc1	15.74	15.548	15.6371	15.2974	15.2058	15.4729
Nrp1	17.7032	17.6185	18.1155	16.438	16.4647	17.4034
Pcd16	12.5524	12.1026	12.7789	0	0	11.88
Rap2c	15.1449	15.0799	15.3862	14.3791	14.7427	14.8898
Sh3k1	16.0969	15.4824	16.0945	14.6611	14.6088	15.166
Stab1	20.1511	20.0627	20.5608	17.6802	18.5878	19.5535
Stk39	17.6071	17.5311	17.8264	16.6949	16.8806	17.2517
Tsp1	27.2895	27.7096	27.9003	25.0489	25.9867	26.8914
Urok	19.1624	19.2582	19.4422	16.8281	18.0636	18.4147
Vgfr1	21.5631	21.3946	21.6841	20.0593	20.4942	20.9668
Vime	30.5351	30.5917	30.7192	28.968	29.4911	30.1728
Vista	16.8449	16.4773	16.892	14.5907	15.7977	16.1833
Aoc3	19.1514	19.5187	19.0406	20.463	20.2728	20.2537
Ita7	14.6885	15.8991	14.9532	16.4856	16.2977	16.2166
Sodm	16.757	16.6689	16.6635	17.1581	16.971	17.0446
Ats1	19.3907	18.5847	19.1653	17.0302	17.3537	17.7168
Co5a1	15.1821	15.448	15.054	14.6656	14.7921	14.4642
Cola1	22.3745	22.0421	22.2656	21.5037	21.1528	21.6232
Itb4	18.1008	17.7609	18.5403	16.8899	15.8702	17.2608
Lama4	22.3173	22.3731	22.6214	20.947	21.3733	22.0052
Lama5	16.6799	16.6542	16.8537	16.0789	15.875	16.4931
Lamb1	23.7767	23.777	23.8624	22.588	22.8183	23.319
Lamb3	19.1281	18.9983	18.8913	18.3818	18.3173	18.4465
Lamc1	23.4491	23.4933	23.5679	21.9049	22.3103	23.016
Hspg2/Pgbm	22.9469	22.9918	23.236	22.0116	21.7659	22.7074
Sprc	23.5632	23.3681	23.379	21.8834	22.4584	22.7065
Tsp4	22.5136	22.7924	22.5773	22.2159	22.2723	22.0289
Vtnc	22.2219	22.3773	22.5201	23.1295	22.86	22.8417
Nid1	22.5218	22.8089	22.943	20.7536	21.2612	22.2079
Nid2	19.5737	19.3252	19.4635	17.9008	17.9045	18.8127
Tnc	22.8362	23.1482	23.0763	20.0788	20.696	21.3848
Apoe	19.8455	19.2048	19.8117	17.7405	18.0596	19.0874
Epcr	17.2261	17.3262	17.6097	16.7026	16.672	16.9638
Tsp1	27.2895	27.7096	27.9003	25.0489	25.9867	26.8914
Urok	19.1624	19.2582	19.4422	16.8281	18.0636	18.4147
Vwf	21.086	21.5276	21.3807	19.0008	19.7844	20.778
F5	18.7425	18.8434	18.6801	19.8368	19.5725	19.3191
F10	16.6471	16.7669	16.3193	17.6675	17.3254	17.1171
Vtnc	22.2219	22.3773	22.5201	23.1295	22.86	22.8417
Desp	21.8796	22.0117	22.1387	20.5204	20.995	21.538
Epipl	22.5399	22.6536	22.8868	21.0992	21.6048	22.2329
Gfap	26.927	26.9775	27.1497	25.3409	25.8624	26.4944
Plec	27.5165	27.6575	27.8907	26.282	26.6348	27.2704
Vime	30.5351	30.5917	30.7192	28.968	29.4911	30.1728

[truncated: 3 more sheets: Suppl fig. 7, Suppl fig. 8, Suppl fig 9]
